# Supplementary material for: Bacillus cereus cshA Is Expressed during the Lag Phase of Growth and Serves as a Potential Marker of Early Adaptation to Low Temperature and pH
Source: Appl Environ Microbiol. 2019 Jul 1;85(14):e00486-19. doi: 10.1128/AEM.00486-19 (PMC6606889; doi:10.1128/AEM.00486-19)
Supplement: Supplemental file 1 [file AEM.00486-19-sd001.xlsx]

## Sheet: Table S1
	Table S1: % NRMSEa from each B. cereus strains containing PcshA-GFP and each biological replicates under different temperatures and pH
	Type of data	Test conditions		B. cereus ATCC 14579			B. cereus ATCC 10876			B. cereus MM3
		Temperature (°C)	pH	Replicate 1	Replicate 2	Replicate 3	Replicate 1	Replicate 2	Replicate 3	Replicate 1	Replicate 2	Replicate 3
	Fluorescence vs. time	12	7	0.88	0.8	0.98	0.52	0.47	0.53	1.94	2.18	2.03
	Fluorescence vs. time	20	5	3.39	1.63	2.62	2.76	3.14	3.08	2.28	5.81	2.72
	Fluorescence vs. time	20	7	5.62	5.35	4.3	4.68	3.43	3.61	4.46	4.59	3.61
	Fluorescence vs. time	30	5	4.48	6.54	3.84	1.38	5.95	6.42	1.33	7.72	7.28
	Fluorescence vs. time	30	7	2.09	5.97	3.1	2.5	6.96	2.41	2.89	7.51	2.44
	A600 vs. time	12	7	13.06	7.7	4.77	13.56	19.16	7.06	9.06	5.53	5.24
	A600 vs. time	20	5	2.21	2.14	1.41	1.54	2.72	3.07	1.88	0.85	2.89
	A600 vs. time	20	7	5.67	4.77	5.92	4.12	3.67	4.51	4.41	3.27	4.71
	A600 vs. time	30	5	1.29	4.21	2.09	1.03	1.77	0.95	0.97	1.53	1.2
	A600 vs. time	30	7	1.85	4.59	4.47	4.38	5.58	2.99	4.39	5.56	3.93
	CFU vs. time	12	7	8.75	5.51	9.56	17.83	18.32	13.22	11.65	13.74	13.22
	CFU vs. time	20	5	1.47	6.03	1.69	1.59	9.31	2.28	2.52	13.86	1.6
	CFU vs. time	20	7	12.7	8.69	14.44	13,45	12.88	9.3	12.07	7.4	10.31
	CFU vs. time	30	5	6.91	15.75	23.01	4.8	7.89	7.21	14.06	Ndb	6.15
	CFU vs. time	30	7	7.46	9.33	3.33	5.44	12.24	10.83	4.31	7.68	5.34
	a % NRMSE expresses the quality of fitting of B. cereus growth data range of temperatures and pH by a model aiming a lag phase determination (see the Material and Methods section for details) ; b Nd means not determined.

## Sheet: Table S2
	Table S2: Statistics of % NRMSEa values for B. cereus strains containing PcshA-GFP
	Type of data	Total number of curves (corresponds to 100%)	Number (%) of curves with %NRMSE < the mediated value
			<5	<10	<15	<20
	Fluorescence vs. time	45	34 (76%)	11 (24%)	0 (0%)	0 (0%)
	A600 vs. time	45	33 (73%)	9 (20%)	2 (4%)	1 (0%)
	CFU vs. time	44	9 (20%)	17 (39%)	13 (30%)	5 (11%)
	a See the Table S1 and the Material and Methods section for details

## Sheet: Table S3
	Table S3: % NRMSEa from each B. cereus strains containing PabrB-mCherry and each biological replicates under different temperatures and pH
	Type of data	Test conditions		B. cereus ATCC 14579			B. cereus ATCC 10876			B. cereus MM3
		Temperature (°C)	pH	Replicate 1	Replicate 2	Replicate 3	Replicate 1	Replicate 2	Replicate 3	Replicate 1	Replicate 2	Replicate 3
	Fluorescence vs. time	12	7	0.61	0.78	0.92	2.75	2.86	3.81	4.76	7.17	6.75
	Fluorescence vs. time	20	5	4.71	4.28	4.26	3.19	4.39	18	2.44	5.99	28.29
	Fluorescence vs. time	20	7	3.47	3.55	5.35	13.82	5.48	3.42	20.97	9.61	6.07
	Fluorescence vs. time	30	5	Ndb	2.04	6.73	9.04	4.04	12.4	17.98	3.23	11.86
	Fluorescence vs. time	30	7	5.38	2.89	1.87	9.48	3.4	2.29	9.36	2.34	2.86
	A600 vs. time	12	7	1.67	2.26	2.83	7.95	6.13	8.19	6.21	6.14	9.94
	A600 vs. time	20	5	3.59	26.9	9.02	1.11	2.27	2.62	1.57	3.25	2.41
	A600 vs. time	20	7	4.71	4.81	5.26	1.78	3.03	2.89	1.72	2.81	3.03
	A600 vs. time	30	5	Ndb	3.61	4.01	6.03	4.77	6.25	5.95	4.61	5.91
	A600 vs. time	30	7	5.46	2.08	2.65	3.7	0.82	2.22	4.65	1.15	2.29
	CFU vs. time	12	7	13.4	10.88	12.82	10.02	13.19	10.85	5.84	9.42	13.1
	CFU vs. time	20	5	2.12	0.11	1.29	15.73	12.1	2.65	9.01	8.47	14.26
	CFU vs. time	20	7	5.48	Ndb	0.18	1.2	14.08	11.01	3.05	1.9	6.33
	CFU vs. time	30	5	Ndb	6.3	10.25	18.37	6.06	4.04	4.71	7.16	2.89
	CFU vs. time	30	7	32.07	8.14	6.54	8.63	10.82	7.66	9.89	9.96	9.16
	a % NRMSE expresses the quality of fitting of B. cereus growth data range of temperatures and pH by a model aiming a lag phase determination (see the Material and Method section for details) ; b Nd means not determined.

## Sheet: Table S4
	Table S4: Statistics of %NRMSEa values for B. cereus strains containing PabrB-mCherry
	Type of data	Total number of curves (corresponds to 100%)	Number (%) of curves with %NRMSE < the mediated value
			<5	<10	<15	<20	>20
	Fluorescence vs. time	44	26 (59%)	12 (27%)	3 (7%)	3 (7%)	0 (0%)
	A600 vs. time	44	30 (68%)	13 (30%)	1 (2%)	0 (0%)	0 (0%)
	CFU vs. time	43	11 (26%)	16 (37%)	13 (30%)	2 (5%)	1 (2%)
	a See the Table S3 and the Material and Method section for details
